# Supplementary material for: Reference intervals for common clinical chemistry parameters in healthy adults of Northeast Ethiopia
Source: PLoS One. 2022 Nov 2;17(11):e0276825. doi: 10.1371/journal.pone.0276825 (PMC9629653; doi:10.1371/journal.pone.0276825)
Supplement: S1 Dataset — (XLSX) [file pone.0276825.s001.xlsx]

## Sheet: Untitled2-ref
AGE	SEX	TOTALPRO	UREA	GLUCOSE	TG	TOTALCHO	TOTALBIL	SCR	ALP	ALT	AST
22	2	7.4	22	77	150	155	1.2	0.6	255	26	30
22	2	7.4	22	77	150	155	1.2	0.6	255	26	30
32	2	7.4	22	77	142	155	1.2	1	255	26	30
32	2	7.4	22	77	142	155	1.2	1	255	26	30
32	2	7.4	22	77	142	155	1.2	1	255	26	30
23	2	6.9	17	84	136	79	1.4	0.5	256	40	56
23	2	5.8	24	64	162	147	0.2	0.8	45	17	40
30	2	8.1	24	92	102	69	0.4	0.8	221	6	22
30	2	8.1	24	92	102	69	0.4	0.8	221	7	22
30	2	8.1	24	92	102	69	0.4	0.8	221	7	22
22	2	7.6	22	60	163	191	0.3	1	201	33	27
22	2	7.6	22	60	162	191	0.3	1	201	33	27
30	2	6.8	25	84	96	155	0.3	0.8	55	15	29
20	2	7.9	22	79	170	150	0.2	0.6	205	17	16
42	2	8.7	30	113	203	209	0.5	0.8	229	9	24
40	2	5.9	20	116	112	152	0.4	0.6	342	16	32
40	2	5.9	20	122	113	182	0.4	0.8	50	16	32
40	2	5.9	20	122	112	182	0.4	0.6	49	16	32
40	2	5.9	20	122	112	152	0.4	0.6	320	16	32
21	2	5.6	23	117	136	149	0.5	0.6	305	21	37
19	2	6.8	27	79	197	142	0.7	1	153	36	27
19	2	6.8	27	79	197	142	0.7	0.7	153	36	27
25	2	6.8	23	111	201	216	0.2	0.6	120	12	21
25	2	6.8	23	111	201	208	0.2	0.8	50	8	21
25	2	6.8	23	111	201	200	0.2	0.8	53	8	21
24	2	6.9	25	90	141	200	0.6	0.8	171	24	46
20	2	7.2	19	100	43	148	0.3	0.6	120	15	26
40	2	7.1	20	102	44	195	0.3	1	120	15	26
40	2	7.2	19	105	38	195	0.3	1	120	15	26
20	2	7.2	19	105	12	185	0.3	0.5	120	15	26
35	2	6.9	22	112	78	150	0.3	0.9	126	13	28
21	2	7.8	32	101	100	101	0.2	0.7	256	36	43
36	2	6.2	23	98	197	104	0.1	0.7	129	22	43
35	2	5.6	28	102	200	210	0.2	0.8	324	18	21
35	2	5.6	28	102	200	195	0.2	0.8	320	18	21
45	2	7.1	19	116	160	209	0.5	0.5	181	20	25
45	2	7.1	19	116	160	207	0.5	0.6	181	20	25
22	2	7.5	26	90	106	213	0.2	0.7	128	18	21
22	2	7.5	26	90	103	213	0.2	0.7	128	18	21
20	2	7.8	30	102	179	186	0.1	0.7	187	24	21
20	2	7.8	31	102	178	200	0.1	0.6	187	24	21
20	2	7.8	31	102	178	200	0.1	0.7	187	24	21
25	2	7.6	17	69	123	130	1.1	0.5	276	19	22
25	2	7.6	17	69	120	130	1.1	0.6	206	19	22
25	2	5.6	26	94	75	100	0.4	0.8	137	22	51
25	2	5.6	26	94	75	100	0.4	0.8	137	22	51
30	2	6.8	25	84	90	155	0.3	0.8	55	15	29
30	2	6.5	25	111	100	86	0.1	0.8	266	28	30
21	2	5.8	6	109	200	160	0.6	0.6	309	39	29
22	2	5.8	6	119	200	189	0.6	0.4	290	39	29
30	2	7.6	28	101	78	113	1	0.9	103	23	33
30	2	7.6	28	109	98	213	1	0.9	103	23	33
30	2	7.6	28	109	98	213	1	0.9	53	23	33
30	2	7.6	28	109	97	213	1	0.9	53	23	33
38	2	5.9	28	113	187	217	0.3	0.8	54	18	29
38	2	5.9	28	113	185	197	0.3	0.8	134	18	29
28	2	7.8	26	90	155	185	0.5	0.9	158	20	51
28	2	7.8	26	90	155	155	0.5	0.9	158	20	51
28	2	7.8	26	90	155	185	0.5	0.9	158	20	51
28	2	7.8	26	90	155	155	0.5	0.9	158	20	51
28	2	6.1	22	115	178	160	0.3	0.6	252	40	40
20	2	6.9	25	91	110	145	0.5	0.7	210	13	33
30	2	7.1	24	89	145	80	0.1	0.5	273	23	59
30	2	7.1	24	89	142	80	0.3	0.5	263	23	49
30	2	7.1	24	89	142	80	0.1	0.3	263	23	59
38	2	7.6	17	105	170	186	0.5	0.3	100	35	34
38	2	7.6	17	105	169	180	0.5	0.4	100	35	34
38	2	7.6	17	105	169	146	0.5	0.4	60	35	34
21	2	6.4	8	65	87	130	0.6	0.3	150	18	27
21	2	6.4	8	65	87	130	0.6	0.3	150	18	27
21	2	6.4	8	85	90	130	0.6	0.3	150	18	27
21	2	6.4	8	85	90	130	0.6	0.3	150	18	27
18	2	7.3	41	109	169	202	0.2	1	258	14	20
18	2	7.3	41	109	167	202	0.2	0.9	230	14	20
21	2	6.6	21	94	220	206	0.4	0.5	209	20	23
21	2	7.6	21	94	220	196	0.4	0.6	259	20	23
31	2	6.9	34	110	164	101	1	0.7	140	33	22
31	2	6.9	34	110	164	101	1	0.7	140	33	22
25	2	7.6	15	85	156	134	0.1	0.5	252	16	27
57	2	5.5	27	92	79	183	0.1	0.7	319	17	33
27	2	5.9	20	107	124	151	0.6	0.7	143	23	28
20	2	5.5	36	98	79	109	0.4	0.6	183	24	54
20	2	5.5	36	98	79	109	0.4	0.6	183	24	54
24	2	6.7	23	88	195	101	0.2	0.6	203	21	48
21	2	7.1	19	69	189	200	0.5	0.5	202	48	41
21	2	7.1	19	69	189	200	0.5	0.5	202	48	41
30	2	6	46	89	203	200	0.4	1.1	345	16	40
30	2	6	46	89	203	200	0.4	1.1	345	16	40
41	2	5.8	28	112	201	187	1.1	0.7	183	30	53
41	2	5.8	28	112	201	187	1.1	0.7	183	30	53
24	2	7.2	21	60	69	148	0.7	0.6	182	21	22
24	2	7.1	20	60	69	156	0.7	0.7	182	21	22
24	2	7.2	21	60	69	150	0.6	0.6	182	21	22
24	2	7.2	21	60	69	148	0.7	0.6	182	21	22
24	2	7.1	20	60	69	156	0.7	0.7	182	21	22
24	2	7.2	21	60	69	150	0.6	0.6	182	21	22
21	2	8.3	29	86	338	227	0.2	1.2	207	21	26
31	2	8.3	29	86	204	217	0.2	1.2	207	21	26
21	2	7.1	27	84	103	159	0.6	0.9	172	36	31
21	2	7.1	27	84	103	159	0.6	0.9	172	36	31
24	2	6.9	10	69	102	190	0.9	0.3	137	19	23
24	2	6.9	10	69	102	190	0.9	0.3	137	19	23
39	2	7.6	24	68	142	152	0.3	0.7	204	25	30
39	2	7.6	24	68	142	152	0.3	0.7	204	25	30
19	2	7.6	24	78	142	112	0.3	0.6	204	25	30
19	2	7.6	24	78	142	112	0.3	0.6	204	25	30
27	2	7.6	34	100	157	69	1.1	0.8	117	25	48
27	2	7.6	34	100	156	69	1.1	0.9	117	25	48
27	2	7.6	34	100	157	69	1.1	0.8	117	25	48
27	2	7.6	34	100	156	69	1.1	0.9	117	25	48
19	2	7.6	22	59	100	195	1	0.5	185	21	24
19	2	7.6	22	59	100	195	1	0.5	185	21	24
18	2	7.3	14	116	203	203	1.2	0.6	253	55	51
18	2	7.3	14	116	201	193	1.2	0.5	253	45	51
18	2	7.3	14	116	203	203	1.2	0.6	253	55	51
18	2	7.3	14	116	201	193	1.2	0.5	253	45	51
40	2	7.6	24	80	71	195	0.4	0.8	169	17	24
40	2	7.6	24	80	70	185	0.4	0.8	169	17	24
20	2	7.6	24	80	69	145	0.4	0.8	169	17	24
40	2	7.6	24	80	71	195	0.4	0.8	169	17	24
40	2	7.6	24	80	70	185	0.4	0.8	169	17	24
20	2	7.6	24	80	69	145	0.4	0.8	169	17	24
36	2	7.1	20	115	140	200	0.6	0.5	179	32	59
36	2	7.1	20	115	140	200	0.6	0.5	179	32	59
37	2	5.6	19	106	200	157	0.3	0.6	194	16	29
37	2	5.6	19	106	200	157	0.3	0.6	194	16	29
42	2	7.1	24	108	60	141	0.6	0.6	143	24	33
42	2	7.1	24	108	56	131	0.6	1	143	24	33
42	2	7.1	24	108	60	141	0.6	0.6	143	24	33
42	2	7.1	24	108	56	131	0.6	1	143	24	33
41	2	5.2	40	115	197	152	0.2	1.1	55	26	31
41	2	5.2	40	115	197	152	0.2	1.1	55	26	31
24	2	6.1	24	77	185	188	0.5	0.9	258	60	43
24	2	6.1	24	77	185	188	0.5	0.9	258	60	43
24	2	6.1	24	77	185	188	0.5	0.9	258	60	43
18	2	7.2	22	92	174	163	0.3	0.6	177	18	43
25	2	5.6	23	91	90	186	0.5	1	102	22	44
30	2	6.2	27	76	195	184	0.6	0.7	190	31	50
30	2	6.2	27	76	195	164	0.4	0.8	190	31	50
30	2	7.2	27	76	189	156	0.6	0.8	190	31	50
30	2	6.2	27	76	195	184	0.6	0.7	190	31	50
30	2	6.2	27	76	195	164	0.4	0.8	190	31	50
30	2	7.2	27	76	189	156	0.6	0.8	190	31	50
20	2	7.7	28	106	134	212	0.3	0.6	265	22	21
20	2	7.7	34	116	129	202	0.3	0.7	265	22	21
35	2	6.7	30	103	322	210	1.3	0.9	307	21	40
19	2	5.9	28	100	149	89	1.1	0.5	204	27	29
35	2	7.2	22	76	154	211	0.6	0.6	271	26	54
35	2	7.2	22	76	146	210	0.6	0.8	271	26	34
35	2	7.2	22	76	145	203	0.6	0.5	271	26	44
35	2	7.2	22	76	154	211	0.6	0.6	271	26	54
20	2	6.5	45	92	85	129	0.3	0.7	210	17	46
26	2	6.2	28	109	200	201	0.3	1.1	253	27	58
23	2	5.5	22	84	109	61	0.3	0.6	209	14	30
28	2	7.7	29	86	144	79	1.7	0.9	160	22	42
25	2	5.9	20	91	187	150	0.4	0.6	133	39	44
35	2	6.7	35	85	154	210	0.4	1.2	206	18	26
49	2	6.5	28	104	155	199	0.4	0.9	151	19	24
40	2	7.5	25	109	200	150	0.9	0.4	105	40	35
20	2	7.2	19	105	12	185	0.3	0.5	120	15	26
30	2	7.6	28	109	98	213	1	0.9	103	23	33
25	2	7.6	15	85	156	134	0.1	0.5	252	16	27
24	2	6.9	10	69	102	190	0.9	0.3	137	19	23
35	2	6.7	30	103	322	210	1.3	0.9	307	21	40
50	1	6.6	27	106	139	137	0.8	0.6	55	30	27
50	1	6.6	27	106	139	137	0.8	0.6	55	30	27
21	1	6.9	21	94	100	172	0.7	0.7	182	29	34
21	1	6.9	21	94	100	172	0.7	0.7	182	29	34
40	1	6.8	23	88	139	153	0.3	0.7	129	22	29
40	1	6.8	23	88	139	153	0.3	0.7	129	22	29
35	1	7.3	41	89	179	201	0.7	1	194	31	48
35	1	7.3	41	89	179	201	0.7	1	194	31	48
31	1	9	47	129	96	100	0.1	1.1	203	38	55
28	1	6.2	24	128	134	165	0.3	0.4	211	34	51
28	1	6.2	24	128	134	165	0.3	0.4	211	34	51
27	1	5.6	23	86	201	200	0.1	0.7	157	43	60
27	1	5.6	23	86	199	196	0.1	0.7	157	43	60
27	1	5.6	23	86	201	200	0.1	0.7	157	43	60
27	1	5.6	23	86	199	196	0.1	0.7	157	43	60
31	1	9	47	129	96	100	0.1	1.1	203	38	55
31	1	9	47	130	97	100	0.1	1.1	203	38	55
31	1	9	47	130	97	100	0.1	1.1	203	38	55
35	1	5.6	28	102	170	183	0.2	0.8	210	18	21
35	1	5.6	28	102	169	163	0.2	0.8	210	18	21
25	1	7.2	48	102	169	162	0.2	0.8	210	18	21
35	1	5.6	28	102	170	183	0.2	0.8	210	18	21
35	1	5.6	28	102	169	163	0.2	0.8	210	18	21
25	1	7.2	48	102	169	162	0.2	0.8	210	18	21
37	1	8.1	23	106	95	117	0.4	0.7	257	18	57
37	1	8.1	23	106	95	117	0.4	0.7	257	18	57
25	1	8.9	29	88	100	122	1.4	1	330	19	38
25	1	8.9	29	88	98	112	1.4	0.8	330	19	38
25	1	8.9	29	88	100	122	1.4	1	330	19	38
25	1	8.9	29	88	98	112	1.4	0.8	330	19	38
35	1	6.2	27	71	100	148	0.6	0.9	267	53	60
35	1	6.2	27	71	100	148	0.6	0.9	267	53	60
20	1	7.2	30	95	101	162	0.3	0.7	315	29	24
20	1	7.2	30	95	101	162	0.3	0.7	315	29	24
42	1	4.8	24	107	193	186	1.2	0.6	149	25	29
42	1	5.4	24	107	193	186	1.2	0.7	149	25	29
42	1	5.4	34	107	136	186	1.2	0.9	149	25	29
42	1	4.8	24	107	193	186	1.2	0.6	149	25	29
42	1	5.4	24	107	193	186	1.2	0.7	149	25	29
42	1	5.4	34	107	136	186	1.2	0.9	149	25	29
29	1	6.1	26	77	130	155	0.1	0.8	105	15	31
29	1	6.1	26	77	130	155	0.1	0.8	105	15	31
29	1	6.1	26	77	130	155	0.1	0.8	105	15	31
29	1	6.1	26	77	130	155	0.1	0.8	105	15	31
31	1	8.9	27	70	112	153	0.3	0.7	266	35	63
31	1	8.9	27	70	112	153	0.3	0.7	266	35	63
20	1	6.2	39	89	160	196	1.2	1	155	17	16
20	1	6.2	39	89	160	196	1.2	1	155	17	16
20	1	5.2	39	99	160	196	1.2	0.8	155	17	16
20	1	5.2	39	99	160	196	1.2	0.8	155	17	16
33	1	6.6	21	79	149	137	0.6	0.6	123	24	60
33	1	6.6	21	79	149	137	0.6	0.6	123	24	60
33	1	6.6	21	79	149	137	0.6	0.6	123	24	60
33	1	6.6	21	79	149	137	0.6	0.6	123	24	60
23	1	6.1	48	95	98	102	0.3	1.1	255	17	41
36	1	6.8	32	100	160	149	0.3	0.9	259	41	60
36	1	6.8	32	100	160	149	0.3	0.9	259	41	60
30	1	6.2	34	113	111	169	0.2	0.8	346	42	54
20	1	5.9	34	113	111	169	0.2	0.8	343	42	54
30	1	6.2	34	113	111	169	0.2	0.8	346	42	54
20	1	5.9	34	113	111	169	0.2	0.8	343	42	54
48	1	7.8	18	108	160	210	0.3	0.7	200	15	29
48	1	7.8	18	108	150	203	0.3	0.7	200	15	29
48	1	7.8	18	108	150	200	0.3	0.8	200	15	29
48	1	7.8	18	108	160	210	0.3	0.7	200	15	29
48	1	7.8	18	108	150	203	0.3	0.7	200	15	29
48	1	7.8	18	108	150	200	0.3	0.8	200	15	29
36	1	6.8	32	110	147	198	1	0.9	54	25	42
45	1	5.9	32	103	92	125	0.3	0.9	129	41	55
35	1	7.3	23	104	109	151	0.3	1.1	205	24	15
35	1	7.3	23	104	109	151	0.3	1.1	205	24	15
33	1	8.2	28	81	69	76	0.2	0.9	234	25	60
23	1	8.8	28	81	69	76	0.2	0.7	234	25	60
30	1	7.2	27	89	72	119	0.6	0.8	56	30	53
24	1	8.8	28	93	101	125	0.6	0.9	184	28	25
23	1	6.6	21	97	61	150	0.5	1.3	59	18	16
25	1	7.8	24	91	196	201	0.4	0.8	178	25	52
30	1	7.4	21	79	134	169	0.8	0.6	172	16	24
20	1	7.1	15	71	86	112	0.1	0.5	122	23	28
30	1	7.7	45	82	143	185	0.1	0.8	255	22	34
30	1	7.7	45	82	142	185	0.1	1	255	22	34
30	1	7.7	45	82	143	185	0.1	0.8	255	22	34
30	1	7.7	45	82	142	185	0.1	1	255	22	34
24	1	6.7	35	97	121	142	0.8	1	272	20	44
44	1	6.2	27	89	112	131	0.4	1.3	175	34	41
44	1	6.6	27	89	112	100	0.4	1.3	175	34	41
29	1	6.9	18	84	46	103	0.5	0.8	152	25	27
35	1	5.8	30	100	100	145	0.3	0.7	273	37	38
31	1	8.1	34	97	195	186	0.9	1	213	19	45
31	1	5.9	34	97	150	150	0.9	1	203	19	45
24	1	8.9	22	95	149	168	0.4	1.1	195	19	42
23	1	5.7	28	83	177	201	0.8	1.2	259	29	50
33	1	5.7	28	83	177	201	0.8	1.2	209	29	50
33	1	5.7	28	83	176	191	0.8	1.2	257	29	50
24	1	6.3	15	72	102	186	0.7	0.4	178	19	30
22	1	6.3	23	94	100	123	0.6	0.5	203	21	48
24	1	6.3	29	108	101	120	0.4	0.8	256	28	55
38	1	6.8	16	102	129	154	0.4	0.5	192	16	30
29	1	5.9	29	103	165	150	0.4	0.9	278	36	48
21	1	5.9	29	103	160	150	0.4	0.8	228	36	48
28	1	6.9	22	103	206	203	0.2	0.8	169	14	25
28	1	6.9	22	103	205	203	0.2	0.8	169	14	25
38	1	6.9	22	103	203	201	0.2	0.7	169	14	25
38	1	6.9	34	107	136	177	0.2	0.8	211	20	51
38	1	6.1	34	107	120	130	0.2	0.8	211	20	51
36	1	7.9	32	103	165	141	0.3	0.8	229	48	69
36	1	6.1	32	103	145	150	0.3	0.9	229	48	59
26	1	7.9	23	83	79	191	0.3	1.2	359	26	29
36	1	6.6	15	84	130	190	1	0.7	59	15	27
36	1	6.2	17	115	130	164	0.1	0.5	221	31	56
20	1	8	34	88	95	102	0.2	0.8	314	14	31
20	1	6.2	31	102	62	129	1.3	0.8	226	20	44
30	1	5.9	32	112	101	159	1.4	1.3	200	14	36
21	1	6.7	22	93	112	185	0.4	0.6	121	20	46
20	1	6.1	13	113	236	207	0.5	0.4	234	22	31
28	1	7.2	30	91	36	105	0.9	1	202	26	29
20	1	7.1	26	76	143	132	0.4	0.7	267	19	40
19	1	7.1	37	61	46	126	0.8	0.8	186	15	22
20	1	7.9	23	89	61	97	0.7	0.8	255	36	53
35	1	5.8	28	80	149	198	0.8	1.1	317	31	60
38	1	7.1	38	113	63	115	0.4	0.9	272	39	53
22	1	6.6	33	104	169	160	0.2	0.8	124	22	50
22	1	8	13	84	220	208	0.6	0.5	167	19	25
25	1	6.7	33	110	150	196	0.1	1	158	26	49
20	1	5.7	30	91	120	128	0.3	0.6	259	18	39
22	1	8.9	40	114	203	204	1.3	0.9	195	32	37
42	1	8.9	40	114	201	204	1.3	0.9	195	32	37
42	1	8.9	40	114	201	204	1.3	0.9	195	32	37
42	1	5.7	34	90	80	125	0.5	1.2	272	18	31
20	1	6.7	20	71	193	174	0.5	0.5	179	36	45
29	1	5.9	20	81	195	189	0.5	0.4	179	36	45
22	1	5.9	28	84	101	145	0.5	0.7	199	30	48
21	1	7.1	6	63	102	217	0.5	0.4	152	27	33
32	1	6.8	28	109	100	129	0.6	0.7	255	18	29
20	1	7.7	24	66	69	123	0.8	0.6	316	19	25
21	1	7	29	102	63	193	0.3	0.7	48	20	30
27	1	6.7	21	65	186	102	1.4	0.6	145	6	5
26	1	7.6	14	113	36	101	0.3	0.4	139	30	31
37	1	6.2	35	111	135	170	0.1	1.1	257	36	34
35	1	6.8	20	91	104	198	0.5	0.7	225	39	54
21	1	6.7	30	76	147	101	1.8	0.6	113	24	46
55	1	7.8	24	133	102	109	0.5	0.8	210	35	45
24	1	6.3	27	69	80	125	1	0.8	200	29	61
36	1	6.8	33	91	134	149	1.1	1	141	38	58
32	1	7.1	38	110	95	127	0.2	1	309	38	63
38	1	6.2	25	128	79	123	0.5	0.8	313	34	61
30	1	7.9	34	114	208	201	0.5	1.2	226	27	32
30	1	8.1	34	114	207	199	0.5	1.2	266	27	32
24	1	6.1	37	75	61	100	0.4	1	207	32	35
26	1	6.8	32	88	132	168	1	1	273	39	44
22	1	6.8	13	61	104	145	0.5	0.5	261	31	51
27	1	8.3	26	135	206	155	0.1	0.4	271	41	33
19	1	6.8	29	65	110	120	0.5	0.6	213	23	24
22	1	8	20	67	101	116	0.9	0.6	259	23	29
23	1	6.3	22	110	106	97	0.7	0.7	261	26	43
29	1	8.4	23	71	63	116	0.8	0.8	276	30	29
23	1	7.8	20	69	61	194	1.2	0.8	234	17	25
22	1	7	31	120	92	139	0.2	0.9	155	31	28
22	1	7	31	120	92	139	0.2	0.9	155	31	28
50	1	6.6	27	106	139	137	0.8	0.6	55	30	27
50	1	6.6	27	106	139	137	0.8	0.6	55	30	27
35	1	5.6	28	102	170	183	0.2	0.8	210	18	21
37	1	8.1	23	106	95	117	0.4	0.7	257	18	57
42	1	5.4	34	107	136	186	1.2	0.9	149	25	29
